# Supplementary material for: Serum IGF-1 is associated with cognitive functions in early, drug-naïve Parkinson’s disease
Source: PLoS One. 2017 Oct 24;12(10):e0186508. doi: 10.1371/journal.pone.0186508 (PMC5655531; doi:10.1371/journal.pone.0186508)
Supplement: S1 File — Recruitment category: 0 = healthy controls, 1 = Parkinson’s disease; IGF_1 = IGF-1 values; gender: 0 = women, 1 = men; date of birth = year of birth; education = years of education; MDS_UPDRS_part_I_TOT: Movement disorders society_unified Parkinson’s disease part I; MDS_UPDRS_part_II_TOT: Movement disorders society_unified Parkinson’s disease part II; MDS_UPDRS_part_III_TOT: Movement disorders society_unified Parkinson’s disease part III; MDS_UPDRS_Total score: Movement disorders society_unified Parkinson’s disease total score; age at assessment = age at assessment; MOCATOT: Montreal Cognitive Assessment battery total score; Benton: Benton Judgment of Line Orientation; HVLT_immediate_recall: Hopkins Verbal Learning Test-Revised immediate recall; HVLT-R DR: Hopkins Verbal Learning Test-Revised discrimination recognition; LNS: Letter-Number Sequencing; SF: Semantic fluency; SDMT: Symbol-Digit Modalities Test; HVLT-R DLRY: Hopkins Verbal Learning Test-Revised delayed recall. (XLS) [file pone.0186508.s001.xls]

## Sheet: file IGF1 DAT cognitivo
Recruitment_category	IGF_1	gender	date of birth	BMI	Education	MDS_part_I_TOT	MDSpart_II_TOT	MDS_UPDRSIII_TOT	MDS_UPDRS_Total_Score	AGE at assessment	MOCATOT	Benton	HVLT_immediate_recall	HVLT-R DR	LNS	SF	SDMT	HVLT-R DLRY
0	112.7	1	1958	21.63						53	27	11	25	11	11	54	39
0	108.3	0	1946	27.36						66	27		24	11	12	56	38
0	102	0	1939	27.1						72	28	12	25	12	10	47	41
0	171.2	1	1935	22.0616	18			0		60	27	15	21	10	11	38	35	9
0	101.3	1	1944	29.3013	14			0		64	27	14	23	9	7	50	43	7
0	110.6	0	1941	21.2569	14			0		68	27	15	27	11	7	48	37	9
0	276.1	1	1951	30.6122	16			0		49	27	15	23	-4	9	45	58	6
0	129.1	0	1947	27.3437	21			0		57	29	11	25	9	10	65	38	10
0	148.5	0	1942	23.7032	19			0		64	29	14	31	10	14	69	45	10
0	412.2	1	1942	24.1938	18			0		69	29	14	30	10	10	33	38	9
0	135.4	1	1941	25.2469	16			0		53	28	10	22	9	9	40	47	5
0	123.9	1	1951	22.2837	15			0		58	28	15	18	9	13	55	48	7
0	192.4	1	1971	29.7143	11			0		73	29	13	16	8	14	41	51	7
0	108.1	0	1948	26.4979	19			0		68	28	15	35	12	14	59	36	11
0	161.3	1	1957	31.9673	18			0		75	27	11	25	1	13	53	65	6
0	102.7	1	1930	27.0201	23			0		60	27	14	17	9	8	31	42	4
0	180.4	1	1943	24.1131	20			0		76	29	15	31	12	10	45	35	12
0	113.3	0	1946	27.6185	20			0		57	27	15	25	11	11	53	43	9
0	99.6	1	1952	24.9135	18			0		76	28	13	22	11	10	42	45	7
0	103.3	1	1941	31.7106	20			0		73	27	14	27	11	11	53	31	10
0	152.2	1	1939	25.4694	18			0		65	29	11	19	0	14	46	34	5
0	155.5	1	1936	25.3006	20			0		41	27	13	20	10	11	37	35	10
0	114.8	1	1947	28.6641	16			0		76	27	9	19	11	9	41	49	7
0	110.9	1	1939	28.049	18			0		70	28	12	24	10	9	44	46	9
0	112.3	0	1942	26.1328	16			0		72	29	14	24	9	11	71	57	11
0	295.3	1	1955	34.6152	16			0		71	28	14	27	10	10	65	58	10
0	153.7	1	1945	27.7551	17			0		51	27	15	30	12	11	52	46	12
0	104.2	0	1952	25.7117	12			0		56	27	12	25	11	11	66	50	9
0	133.8	1	1932	23.939	20			0		66	30	12	33	12	16	60	49	12
0	157.3	1	1947	33.0215	17			0		53	29	15	33	10	9	40	59	12
0	146.5	0	1943	21.0772	11			0		39	27	12	30	12	11	52	43	10
0	191	1	1958	30.3871	17			0		65	28	8	30	10	8	60	41	12
0	106.1	1	1941	28.9619	20			0		68	27	9	26	9	4	52	38	4
0	103	1	1932	27.1977	15			0		22			24	10				9
0	113.8	0	1951	21.6345	17			0		75	29	14	27	9	10	51	61	10
0	111.1	1	1954	37.0426	14			0		53	27	14	26	11	9	53	41	8
0	176.3	0	1946	32.4662	20			0		60	28	12	28	12	14	57	45	9
0	135.9	0	1948	31.3197	16			0		78	30	14	35	11	11	70	43	12
0	130.5	1	1947	24.5028	14			0		64	28	13	25	11	7	44	46	9
0	111.9	1	1960	25.1865	16			0		76	28	11	27	12	11	69	48	10
0	100.1	1	1946	25.4694	16			0		61	29	13	20	11	9	45	36	9
0	118.8	1	1963	26.7284	16		1	0		68	28	15	26	10	11	46	49	8
0	127.7	1	1948	23.9927	16			0		47	27	9	25	3	11	36	28	6
0	122.3	1	1946	34.7931	19			0		53	30	11	30	12	12	62	53	12
0	117.4	1	1963	30.7383	16			0		50	28	15	32	11	9	58	41	12
0	151.1	1	1950	31.7896	13			0		71	27	10	32	11	11	40	45	11
0	141.5	1	1942	23.04	19			0		48	28	12	26	12	11	48	55	12
0	151.1	1	1980	24.3072	23			0		73	28	14	29	11	12	59	83	9
0	138.3	1	1954	29.0887	12			0		52	28	13	30	10	8	42	32	12
0	128.2	1	1954	28.9662	16			0		54	27	14	20	11	6	49	48	8
0	114.7	1	1956	27.1283	18			0		57	27	15	31	11	17	61	42	10
0	108.9	1	1951	29.7143	16	3	0	0	3	65	27	14	28	12	13	52	39	12
0	317.8	1	1958	26.8446	20			0		63	29	14	29	11	14	56	70	11
0	133.2	1	1953	25.5965	13			0		45	28	14	23	8	11	60	49	9
0	116.4	1	1956	28.6955	20			0		66	27	14	30	12	14	60	48	11
0	98	0	1953	37.2024	16			0		59	29	13	23	1	8	47	71	6
0	101.5	1	1943	22.3148	8			0		59	28	14	15	8	2	47	40	5
0	172.4	0	1941	32.8456	13			0		39	28	15	24	12	10	64	47	10
0	198.8	1	1969	21.7846	12			0		72	28	6	28	0	9	42	36	12
0	172.6	0	1947	24.2215	11			0		55	28	15	27	12	8	51	42	9
0	107.9	1	1946	26.3036	12			0		64	28	14	32	10	8	48	27	11
0	131.6	1	1962	26.7474	15			0		56	30	13	34	10	14	51	55	12
0	110.9	1	1950	23.2286	16			0		79	28	15	17	10	14	57	43	9
0	118.1	1	1948	23.954	15			0		65	27	14	27	9	13	46	45	7
0	112.2	1	1938	21.8579	18			0		38	27	13	26	10	13	59	35	10
0	135.8	0	1955	23.589	17			0		41	27	14	29	1	11	61	50	11
0	172.4	0	1959	23.067	20			0		73	29	13	32	11	12	63	56	11
0	102.8	1	1940	26.5888	13			0		54	27	9	22	11	10	34	36	8
0	107.2	0	1950	26.208	19			0		50	28	14	28	11	7	68	43	7
0	108.9	0	1962	18.6851	12			0		69	30	13	32	12	11	71	71	11
0	123.1	1	1956	29.7036	18	3	0	2	5	71	30	13	23	10	12	51	55	8
0	122.8	1	1934	25.5864	20			0		73	27	12	22	11	12	31	35	9
0	113	1	1953	25.8423	16			0		63	27	15	27	12	11	37	50	11
0	160.3	0	1950	25.3516	17			0		48	27	14	31	12	8	54	38	9
0	115.1	1	1946	27.143	16			0		66	27	12	24	9	9	49	39	7
0	190.4	0	1969	30.7862	13			0		68	30	7	25	12	11	61	43	11
0	112.2	1	1955	39.5502	12			0		63	30	13	25	11	11	56	33	8
0	103.8	1	1955	26.1896	18			0		44	27	8	32	12	13	60	57	12
0	235.6	0	1952	20.4065	16			0		81	27	13	16	9	12	46	40	6
0	127.3	1	1931	27.6453	20			0		44	27	10	20	10	10	48	30	9
0	138.9	1	1955	28.634	14			0		58	29	14	23	12	12	53	42	8
0	196.5	0	1942	21.6333	11			0		66	30	10	32	12	8	67	40	12
0	104.7	1	1938	31.358	20			0		59	28	10	24	10	8	36	20	9
0	166	0	1927	28.9667	13			0		57	29	12	26	12	10	47	40	9
0	104.4	0	1954	31.2092	19			0		56	28	9	27	11	10	48	53	12
0	107.4	1	1948	31.7083	22			0		65	30	6	29	10	16	74	52	11
0	170.1	0	1941	22.9481	18			0		39	27	13	30	12	14	65	53	10
0	152.6	1	1935	24.3323	18			0		66	28	10	19	10	15	32	32	3
0	140.1	1	1965	25.3616	18			0		69	29	15	24	1	12	36	61	5
0	153.6	1	1966	28.3075	16			0		40	27	9	26	12	10	41	46	9
0	144.7	1	1953	29.4425	16			0		47	27	14	31	12	12	60	47	12
0	193	0	1971	30.1953	13			0		59	27	7	17	-1	13	46	66	7
0	165.2	1	1980	29.321	13			0		54	30	10	31	12	12	56	72	12
0	136.2	1	1943	29.6202	17			0		52	28	15	26	9	11	56	63	8
0	200	1	1967	24.5727	13			0		59	29	7	21	9	9	45	52	7
0	110.7	1	1948	32.2494	16			0		54	29	14	31	12	13	49	48	12
0	145.2	1	1944	26.9896	12			0		56	30	14	24	12	8	38	41	7
0	131.2	1	1948	26.1962	20			0		54	27	14	27	8	8	50	39	10
0	110.4	0	1940	37.461	14			0		67	29	14	30	12	12	49	46	11
0	114	1	1955	23.9869	19			0		55	27	13	21	7	13	43	53	3
0	128.7	1	1941	25.5661	18			0		61	30	13	30	12	20	60	76	12
0	144.8	0	1946	23.9853	12			0		59	29	9	17	7	9	38	32	4
0	127.2	1	1949	26.9061	18			0		59	29	15	27	10	11	30	47	10
0	154.8	1	1936	26.6472	16			0		61	29	11	26	10	11	39	35	11
0	186.5	1	1971	26.3258	16			0		55	30	13	28	12	11	51	49	11
0	228.7	1	1955	26.11	12			0		65	30	10	33	12	17	73	59	12
0	217.9	1	1953	25.7704	20			0		63	30	11	28	12	13	69	58	10
0	288.8	0	1980	24.4452	17			0		68	29	13	30	12	12	42	54	11
0	148.7	0	1942	24.1406	18			0		62	30	15	24	12	11	74	53	12
0	152	1	1949	29.4029	15			0		54	29	14	27	10	8	54	26	10
0	227.2	1	1947	31.1854	15			0		79	27	15	17	8	7	37	28	2
0	139.6	0	1969	37.1797	13			0		76	30	11	29	12	10	44	50	11
0	133.7	1	1940	28.2247	12			0		69	28	15	19	12	11	47	55	5
0	98.5	1	1956	30.0696	16			0		39	28	15	30	11	11	50	53	11
0	108.6	0	1955	23.5884	16			0		67	28	15	29	11	12	55	49	11
0	128.6	0	1957	32.1959	16			0		64	30	10	28	12	9	60	55	9
0	186.2	0	1955	30.0621	16			0		70	28	15	28	11	8	63	35	10
0	190.6	0	1951	24.5775	19			0		43	28	14	27	11	11	58	51	11
0	293	1	1967	30.9936	18			0		62	29	13	22	11	12	53	47	10
0	117.2	1	1949	24.1306	18			0		54	28	15	30	12	8	57	34	12
0	151.4	1	1945	25.1852	19			0		65	29	13	25	11	10	36	50	9
0	118.9	1	1956	29.4108	16			0		64	30	13	29	12	11	40	48	11
0	272.4	1	1966	23.5739	19			0		51	27	12	27	11	11	55	56	8
0	105	0	1956	23.8751	16			0		69	28	15	24	11	10	44	59	9
0	138.5	1	1954	33.8026	12			0		77	29	11	22	9	12	55	50	9
0	203.4	1	1956	28.5061	16			0		60	27	15	19	10	5	49	39	7
0	123.2	1	1954	26.0245	16			0		61	27	14	29	12	8	40	47	11
0	141.7	0	1964	27.8125	12			0		60	30	12	29	12	11	73	68	12
0	99.7	1	1953	25.8583	14			0		74	30	12	23	12	11	42	52	6
0	161.1	0	1957		18			0		76	29	8	31	12	10	61	50	11
0	109.6	1	1970	24.3961	16			0		52	29	15	30	12	13	74	64	12
0	262.9	1	1979	30.4303	16			0		68	30	15	28	11	15	59	61	12
0	129.9	1	1947	33.1213	14			0		73	28	15	23	9	10	45	55	8
0	113	1	1938	27.3702	16			0		62	30	11	26	9	10	43	50	8
0	176.4	1	1939	23.4449	17			0		60	27	11	21	5	6	22	39	6
0	173.6	0	1942	22.4219	18			0		61	28	13	17	12	12	75	50	8
0	113.5	0	1968	21.0396	16			0		63	29	15	25	12	12	66	62	10
0	111.2	1	1947	32.111	12			0		63	27	12	17	10	9	58	31	6
0	158.7	1	1956	25.5318	16			0		62	27	12	32	10	10	50	31	8
0	137.5	1	1948	30.3673	19			0		57	30	14	25	9	11	52	51	9
0	130.8	1	1958	26.2518	16			0		72	29	7	24	12	8	52	45	10
0	98.8	0	1932	19.9284	12			0		64	29	13	21	6	10	45	42	5
0	105.3	0	1969	33.737	16			0		61	27	13	30	12	14	74	62	12
0	320	0	1973	23.9567	18			0		71	29	13	35	11	12	67	69	12
0	101.4	0	1937	18.4802	13			0		68	29	7	24	11	9	44	45	9
0	129.4	0	1947	26.1377	18			0		53	29	13	27	11	9	61	53	10
0	284.2	1	1958	27.2653	18			0		68	29	13	32	12	17	43	63	12
0	187.1	1	1953	30.035	20			0		55	27	15	31	11	8	64	49	12
0	191.9	1	1978	36.3755	13			0		50	27	15	24	11	12	39	47	10
0	288.7	0	1979	17.5261	16			0		53	27	15	30	12	14	52	53	12
0	99.7	0	1947	22.3324	16			0		71	29	14	33	12	15	68	51	12
0	165.4	1	1951	26.6449	16			0		55	29	13	22	12	12	65	47	5
1	132.3	0	1946	28.6851	18	9	8	31	48	66	29	9	23	1	11	47	48	9
1	148.2	0	1941	40.8203	15	5	6	22	33	63	28	11	21	11	8	36	31	10
1	201.4	1	1947	29.4155	12	15	7	23	45	55	28	12	15	8	11	39	46	4
1	137.7	0	1948	21.0077	15	3	2	7	12	80	27	14	29	11	11	48	31	11
1	130.6	1	1962	31.5617	16	13	15	24	52	63	29	14	26	9	13	46	42	10
1	163.3	1	1949	32.5746	16	8	6	16	30	64	27	10	18	2	9	37	47	7
1	205	0	1953	20.9295	16	1	2	12	15	65	30	15	28	11	14	52	46	11
1	122.4	1	1940	22.5832	16	5	5	22	32	74	27	15	32	12	8	59	43	10
1	119.4	1	1936	23.2072	16	5	5	20	30	79	28	12	17	10	11	36	33	6
1	161.5	0	1951	28.7013	18	20	10	22	52	55	28	14	28	9	11	53	44	9
1	99.6	0	1932	21.0468	15	2		18		58	29	13	19	7	11	42	26	8
1	161.8	0	1957	28.8672	14	15	4	16	35	60	29	10	27	9	11	49	43	10
1	228.3	0	1950	22.8625	18	2	4	17	23	56	26	13	28	8	10	45	49	8
1	191.9	1	1944	28.4408	16	9	10	18	37	69	26	11	19	10	7	29	41	9
1	113.5	1	1962	27.8204	12	2	4	15	21	54	26	14	26	11	11	54	42	7
1	109.2	1	1939	27.4717	20	7	4	34	45	65	27	8	33	10	8	42	31	10
1	285.5	1	1956	26.0044	16	6	6	32	44	69	26	15	22	9	11	40	40	9
1	142.2	1	1945	30.8495	16	2	6	22	30	33	26	15	21	11	12	34	33	7
1	186.6	0	1963	23.9853	16	2	4	12	18	61	30	11	30	12	10	71	66	12
1	106.2	1	1960	32.4939	19	6	11	13	30	53	29	13	24	8	11	57	53	9
1	158.5	1	1948	41.0494	18	3	3	13	19	72	30	8	25	10	8	46	46	9
1	206.8	1	1958	24.3438	11	7	3	12	22	54	30	14	25	9	12	40	31	9
1	107.2	1	1955	25.5363	20	0	1	15	16	55	27	11	28	9	12	62	42	10
1	159	1	1952	23.3556	12	1	5	30	36	33	30	14	21	9	13	43	39	0
1	169.2	1	1943	26.8441	18	12	16	49	77	48	26	13	20	6	10	48	17	6
1	105.9	1	1963	24.3972	14	8	7	23	38	80	26	13	22	-1	12	33	51	7
1	166.8	1	1944	31.467	16	8	4	27	39	64	29	14	27	0	16	42	62	7
1	162	1	1964	25.2248	19	0	1	11	12	51	29	10	24	11	13	53	51	9
1	133.6	1	1946	27.7379	12	1	3	28	32	67	29	9	21	10	12	43	36	4
1	165.8	1	1937	29.274	22	6	4	35	45	58	27	9	17	6	9	53	41	5
1	114.7	1	1951	25.2178	14	1	4	27	32	58	30	12	24	11	9	43	33	8
1	323.9	1	1954	26.9593	12	8	4	19	31	58	29	12	23	9	11	50	47	6
1	137.2	1	1948	27.8704	18	5	1	30	36	73	29	14	23	10	11	47	48	10
1	179.6	0	1942	23.4484	17	3	3	25	31	58	29	12	25	11	8	45	41	9
1	178	1	1950	29.0533	13	9	9	27	45	73	26	8	16	10	6	41	33	7
1	278.3	1	1943	25.7276	18	5	6	20	31	65	27	8	26	11	8	73	46	10
1	131.2	1	1944	29.3848	8	11	9	21	41	65	28	14	19	10	9	62	20	6
1	128.4	0	1951	24.0625	12	0	2	7	9	58	30	13	25	10	7	51	47	8
1	148.9	0	1961	17.7154	13	4	3	13	20	48	27	15	32	11	6	81	45	9
1	154.6	0	1961	24.2424	13	6	3	21	30	62	29	13	20	10	11	49	57	8
1	184	1	1961	24.3097	13	21	9	24	54	71	27	12	20	9	9	33	35	5
1	130	1	1961	29.7411	12	1	8	20	29	65	30	15	24	10	16	61	45	7
1	118.2	1	1935	25.2595	8	3	3	15	21	73	28	14	16	10	5	36	23	5
1	170.2	1	1941	28.7543	18	5	6	38	49	72	29	12	23	9	10	49	40	10
1	186.6	1	1960	25.5247	18	4	3	6	13	53	28	11	25	11	12	61	49	8
1	151	0	1957	20.669	22	6	13	20	39	64	28	13	29	10	16	61	42	7
1	151.1	1	1956	31.9807	15	4	6	11	21	72	28	14	29	6	12	45	36	7
1	130.1	1	1959	29.761	13	10	8	20	38	65	27	14	20	9	10	53	42	7
1	122.5	1	1960	23.9506	12	10	6	24	40	57	26	15	22	9	12	40	37	7
1	258.4	1	1949	24.5727	19	9	7	38	54	69	26	13	27	9	12	50	53	9
1	104.5	1	1950	26.6806	20	7	16	36	59	62	27	10	23	-1	11	29	30	9
1	154.2	1	1963	28.0387	16	8	5	17	30	63	30	14	33	12	11	61	70	12
1	125.5	1	1949	22.5122	15	8	3	22	33	57	26	13	29	10	10	35	25	11
1	164.6	1	1946	31.9104	15	7	15	26	48	82	26	11	18	10	9	41	46	5
1	114.9	1	1952	23.7799	16	9	7	31	47	47	27	12	22	9	11	48	43	6
1	137	1	1955	28.075	10	3	1	8	12	66	27	15	30	11	10	46	49	11
1	145	1	1959	23.2912	15	0	0	14	14	55	28	11	24	10	11	43	45	9
1	260.3	1	1964	29.0286	18	5	2	17	24	64	30	13	25	10	15	48	59	9
1	172.8	0	1965	20.3621	12	17	20	36	73	54	28	11	26	11	11	51	45	10
1	204.5	0	1939	21.6128	18	6	1	5	12	70	30	13	32	12	8	76	37	12
1	108.7	1	1975	26.5295	18	4	10	16	30	71	29	9	33	10	13	43	49	12
1	146.4	1	1960	24.6347	16	4	9	9	22	74	29	15	21	0	15	52	50	9
1	191.6	1	1942	28.6896	16	4	5	18	27	57	27	13	30	10	14	47	46	9
1	239.6	1	1964	24.3097	14	3	5	12	20	43	27	7	25	11	11	51	49	9
1	147.5	0	1955	24.6097	12	12	7	30	49	80	30	15	28	12	9	53	47	12
1	166.9	1	1941	29.0543	16	7	5	44	56	62	29	10	17	8	10	46	40	3
1	103.4	0	1947	24.9915	18	8	6	17	31	48	29	14	26	11	9	66	37	10
1	247.7	1	1976	27.1739	13	0	1	6	7	58	28	10	24	10	13	33	53	7
1	120.5	1	1950	24.093	11	3	5	32	40	54	29	8	20	10	9	35	45	9
1	242	1	1959	32.5493	14	11	4	25	40	62	28	13	16	10	12	55	53	7
1	101.1	0	1941	26.6436	11	7	6	29	42	53	30	15	21	11	10	41	38	8
1	182.8	1	1943	23.8751	18	0	1	21	22	54	29	14	26	11	13	46	35	11
1	126.4	1	1966	27.8395	16	1	7	20	28	78	30	11	27	12	14	57	53	10
1	104.9	0	1959	24.6663	16	9	4	24	37	63	26	14	26	11	8	46	52	9
1	102.6	1	1954	24.5414	16	1	8	26	35	80	29	15	26	10	14	66	45	10
1	170.5	1	1964	25.5083	18	3	4	39	46	69	29	15	24	9	12	49	35	8
1	168.3	1	1961	26.6776	18	7	4	17	28	65	28	15	25	10	13	63	51	9
1	159.3	0	1957	24.5675	18	7	9	31	47	61	26	15	26	11	12	52	50	10
1	134.4	0	1961	21.0459	19	3	1	15	19	63	30	9	25	12	13	58	50	10
1	148.5	0	1963		16	5	0	17	22	70	29	14	32	12	20	66	60	12
1	127.5	0	1958	29.0941	16	9	5	6	20	79	29	9	34	9	12	70	56	11
1	193.2	1	1949	27.1074	14	0	1	12	13	64	26	12	26	10	9	26	43	9
1	137.7	0	1945	27.7344	15	3	6	17	26	66	28	10	19	2	12	47	44	6
1	195.4	1	1964	27.388	16	3	7	20	30	58	30	15	24	9	12	44	49	8
1	154.2	1	1962	29.0543	16	0	1	14	15	64	28	12	31	12	12	42	50	11
1	155	0	1961	27.0949	15	4	2	24	30	70	30	8	34	12	14	52	47	12
1	200	0	1958	23.1405	18	6	5	5	16	57	27	14	28	11	12	76	64	10
1	142.4	0	1942	20.2947	14	0	3	13	16	72	28	14	26	8	12	48	33	7
1	103	0	1936	30.7499	14	5	5	17	27	82	28	10	20	11	6	26	25	8
1	112.4	0	1961	19.647	16	7	5	15	27	46	27	11	26	12	11	53	57	11
1	140.8	1	1945	36.6355	12	1	0	17	18	68	27	15	21	9	13	32	31	3
1	143.3	1	1943	26.7299	12	0	0	8	8	55	28	15	21	12	10	48	50	7
1	187.4	0	1972	24.7059	15	3	3	13	19	66	29	11	30	12	15	39	47	9
1	210.2	0	1963	21.3495	16	9	7	13	29	70	30	13	30	9	12	54	50	9
1	145.6	0	1943	22.4059	18	1	1	15	17	71	29	8	25	12	9	47	35	9
1	202.7	1	1973	24.0124	16	4	2	7	13	54	29	14	28	11	11	55	53	8
1	105.9	0	1961	27.9525	16	9	6	23	38	57	29	15	31	12	13	78	59	11
1	222.2	0	1971	32.872	20	2	1	3	6	49	30	15	31	12	15	50	51	12
1	164.6	1	1938	29.0657	23	0	1	15	16	31	27	15	27	11	8	49	37	10
1	133	1	1964	28.6508	16	11	7	9	27	46	26	15	25	10	14	38	54	10
1	126.2	0	1943	28.2807	16	8	7	23	38	65	29	14	28	9	12	62	41	11
1	125	1	1944	28.0258	12	4	8	7	19	83	29	12	14	9	9	29	39	7
1	124.1	0	1965	21.9671	16	1	4	10	15	56	30	12	32	12	12	60	43	12
1	182.4	1	1942	23.03	17	7	6	30	43	76	23	15	17	8	8	34	19	4
1	308.1	0	1971	30.7728	18	15	10	23	48	63	24	11	28	12	10	63	47	11
1	153.1	1	1943	28.0428	12	2	4	10	16	61	23	14	20	8	9	44	32	5
1	231.7	1	1955	24.6247	16	11	7	12	30	63	23	12	19	11	10	42	43	8
1	162.4	1	1958	27.0004	18	9	8	20	37	72	22	13	24	9	8	29	25	9
1	199.5	1	1950	29.6935	14	2	3	41	46	77	23	11	23	11	15	47	45	9
1	104.9	1	1942	27.6361	12	6	1	28	35	72	24	11	28	10	10	34	36	8
1	142.1	1	1958	30.9259	14	4	3	8	15	69	24	13	31	11	12	91	50	11
1	168.6	0	1935	26.2227	14	7	13	20	40	76	21	12	17	7	7	49	33	4
1	157.2	0	1945	24.3141	16	6	12	41	59	66	25	14	22	11	11	52	40	8
1	193.5	1	1946	29.1358	18	4	2	17	23	68	17	13	15	8	6	36	21	1
1	140.7	0	1951	29.6051	12	11	10	23	44	48	25	14	20	8	11	47	46	5
1	120.5	1	1940	25.0915	12	6	10	39	55	60	23	15	25	5	11	36	42	5
1	104.3	0	1956	31.4358	15	5	3	17	25	58	25	13	28	11	11	53	47	11
1	170.6	1	1939	28.0584	19	9	6	33	48	65	25	9	15	4	9	36	44	0
1	115.7	0	1963	31.4415	14	14	6	21	41	61	17	12	19	8	6	44	27	5
1	115.5	1	1950	26.6449	20	7	9	12	28	76	25	13	16	1	11	53	50	7
1	122.1	1	1949	28.8653	17	4	7	26	37	47	25	14	15	9	8	27	43	5
1	213.2	0	1979	22.8928	14	7	5	30	42	74	24	10	27	12	8	37	49	11
1	120.6	0	1958	24.0758	16	9	2	21	32	46	25	10	25	10	10	61	53	11
1	168.6	0	1957	36.8512	13	0	1	12	13	74	25	14	13	-2	9	40	31	4
1	225.8	1	1964	25.2322	14	2	4	25	31	61	24	14	22	10	10	42	44	9
1	205.6	1	1945	31.9831	16	1	1	18	20	71	25	11	26	10	10	48	48	10
1	267.9	1	1954	26.3668	18	5	2	12	19	68	23	15	26	9	12	46	51	8
1	121.8	0	1950	29.2969	14	2	1	20	23	57	25	14	17	11	10	52	82	9
1	197.4	1	1965	33.5654	16	11	4	36	51	60	22	10	30	11	12	53	38	11
1	155.2	0	1956	24.8033	16	5	4	18	27	65	28	12	29	11	9	63	45	11
1	151.1	1	1955	33.737	16	7	6	16	29	63	27	13	22	9	8	52	36	9
1	156.4	1	1949	26.6217	15	14	19	35	68	63	28	15	22	12	10	51	35	11
1	108.4	1	1943	33.4969	20	16	10	15	41	66	29	15	25	10	10	29	39	8
1	193.4	1	1942	31.4815	13	19	4	8	31	60	26	8	23	8	9	50	30	7
1	112.5	0	1948	34.5319	12	6	3	20	29	55	29	15	25	11	13	48	37	9
1	133.1	1	1952	24.2123	18	1	2	14	17	54	30	11	31	12	12	68	43	11
1	183.1	1	1953	29.8707	16	5	12	27	44	63	28	14	28	10	11	56	42	7
1	188.9	1	1946	30.4844	12	11	15	30	56	47	29	14	27	10	13	46	34	9
1	179	1	1948	25.9504	18	1	4	10	15	60	27	12	30	10	13	61	46	10
1	202.7	0	1952	29.1513	18	4	5	16	25	45	28	14	36	12	13	49	54	12
1	139.5	0	1958	24.2815	16	5	3	12	20	69	29	13	30	12	12	59	38	11
1	186.5	0	1948	26.9127	14	8	10	29	47	65	26	6	18	8	9	52	45	8
1	150.8	1	1946	29.6676	18	18	13	39	70	71	28	13	20	9	7	45	16	6
1	255.7	1	1953	28.5185	16	11	11	22	44	50	26	12	23	12	10	56	37	9
1	135.8	1	1940	25.8824	18	5	14	25	44	72	27	13	26		10	50	34	11
1	138.7	0	1952	25.3979	19	5	1	7	13	76	29	9	28	12	9	54	50	12
1	121.5	1	1959	41.5741	14	7	4	16	27	49	30	9	28	8	12	58	58	9
1	165.2	1	1951	34.351	16	10	14	39	63	69	27	12	17	1	12	51	50	7
1	139.3	1	1941	24.6914	10	4	2	8	14	65	29	15	25	10	9	42	41	10
1	99.2	0	1946	22.1488	18	7	8	14	29	67	26	13	30	11	8	56	43	12
1	113.6	1	1957	40.7559	12	7	8	28	43	51	28	14	24	11	9	57	46	10
1	171.2	1	1950	28.5678	16	2	4	19	25	63	30	14	25	11	11	55	48	9
1	326.9	1	1947	27.5623	16	3	6	21	30	83	28	12	22	10	8	33	27	8
1	166.5	0	1938	34.9138	20	4	3	11	18	73	30	13	33	11	15	74	48	10
1	172.6	0	1943	16.8525	15	16	8	24	48	33	29	11	19	-1	13	103	32	6
1	152.4	1	1939	26.1592	16	5	11	15	31	39	29	15	20	10	6	54	33	8
1	112.6	1	1938	32.1358	12	14	10	19	43	49	27	13	26	11	12	51	34	9
1	167.2	1	1945	24.3836	20	11	14	20	45	82	27	14	16	9	13	51	38	9
1	174.8	1	1944	27.5482	11	6	6	18	30	51	30	12	29	10	10	44	32	8
1	142.7	1	1937	25.4511	14	12	14	27	53	64	28	14	35	12	11	45	39	12
1	210.8	0	1951	24.8443	17	13	14	29	56	32	30	9	29	11	13	58	44	11
1	128.4	0	1960	25.4694	12	4	0	28	32	76	29	12	33	11	10	46	36	11
1	158.9	1	1939	26.2784	18	7	6	22	35	75	26	15	24	9	8	47	37	5
1	101.7	1	1956	31.0401	18	1	7	20	28	49	27	11	21	11	13	45	42	9
1	313.9	1	1938	21.2418	21	4	10	21	35	48	26	15	24	11	13	33	37	11
1	204.4	1	1971	25.2268	14	1	1	8	10	48	27	13	23	11	11	40	49	8
1	100.2	1	1944	26.4159	20	6	6	19	31	80	29	11	30	12	13	73	53	12
1	99.4	1	1942	40.6423	14	1	1	16	18	74	29	14	34	12	10	48	36	11
1	289.6	0	1953	24.3717	16	3	2	19	24	60	29	13	24	9	12	70	63	10
1	103.2	1	1948	37.1315	14	6	3	26	35	60	27	13	27	11	10	41	38	10
1	160.8	1	1947	25.7633	16	5	6	21	32	44	28	14	29	10	7	69	52	9
1	257.7	1	1946	26.9896	16	4	8	28	40	49	28	13	27	11	12	70	47	12
1	216	1	1936	25.5556	16	4	2	16	22	67	28	7	29	11	9	51	45	9
1	114.4	1	1941	26.7803	16	6	2	21	29	67	29	15	25	7	10	54	34	7
1	184	1	1935	25.262	12	2	5	13	20	67	29	15	18	7	7	38	39	5
1	182.3	1	1959	25.2408	12	6	2	42	50	65	28	14	18	12	6	50	21	7
1	144.8	0	1944	19.9452	16	15	11	17	43	67	27	13	26	12	11	56	32	12
1	230.1	1	1974	29.4363	17	2	2	5	9	54	29	14	32	12	11	41	50	10
1	187.5	1	1960	31.9715	12	2	3	13	18	67	28	11	23	11	17	58	50	10
1	156.3	1	1944	28.7037	12	4	3	20	27	67	26	13	23	9	9	41	41	8
1	121.5	1	1957	24.05	16	4	1	23	28	61	27	15	26	12	12	62	30	11
1	348.5	1	1960	27.4418	16	7	3	16	26	51	28	13	24	9	9	79	49	9
1	111.5	1	1961	29.1941	12	0	4	10	14	62	30	12	29	12	13	57	46	12
1	211	1	1946	22.1565	16	7	2	18	27	63	29	14	27	10	16	42	42	12
1	151.8	0	1953	22.2041	16	3	6	20	29	61	29	13	30	11	12	68	49	12
1	100.8	1	1946	33.309	16	7	1	23	31	74	27	11	21	9	13	52	76	9
1	99.1	1	1965	24.2123	15	1	3	19	23	62	28	13	24	9	14	51	50	10
1	155.1	1	1951	30.8248	21	3	3	26	32	44	29	15	30	11	13	58	50	11
1	202.8	0	1963	25.528	16	4	7	23	34	66	29	14	26	10	11	67	48	10
1	121.8	1	1953	24.5988	16	12	6	30	48	31	27	10	24	10	10	54	44	8
1	129.3	1	1951	23.9995	13	2	3	8	13	76	28	11	17	7	10	37	26	2
1	119.9	1	1949	25.9185	26	3	5	21	29	43	26	14	24	8	11	56	40	7
1	121.6	0	1958	28.9351	16	5	4	17	26	70	30	14	28	11	14	57	42	11
1	147.9	1	1955	33.7633	13	6	1	13	20	66	28	14	18	9	6	41	42	7
1	203.6	1	1947	24.4141	18	4	2	16	22	51	26	13	18	9	12	42	45	7
1	143.9	1	1961	34.0237	18	5	14	26	45	69	28	12	28	11	10	60	38	10
1	118.2	0	1951	32.3425	19	1	5	7	13	63	28	14	33	12	14	62	44	11
1	135.1	1	1942	19.847	16	9	13	12	34	80	26	13	28	11	8	42	30	8
1	272.1	1	1942	33.9136	18	1	12	30	43	62	30	13	32	12	11	46	46	12
1	189.5	1	1946	25.0915	12	1	4	12	17	55	28	14	16	10	5	24	39	5
1	107	0	1966	34.0953	26	11	4	23	38	80	29	13	28	11	16	74	59	9
1	164.7	0	1953	25.0762	14	3	10	20	33	57	27	12	24	10	15	66	43	5
1	115.9	1	1937	25.7093	21	2	1	10	13	77	30	7	21	11	7	48	41	9
1	141.5	0	1952	34.1963	13	0	4	18	22	32	28	14	28	11	13	47	47	12
1	185.7	1	1953	25.1429	16	6	7	5	18	78	27	11	24	10	12	49	50	10
1	120.2	1	1945	30.9443	22	0	1	7	8	63	27	14	28	11	13	67	40	10
1	104.5	0	1959	22.6474	10	2	1	11	14	82	29	14	32	12	12	48	43	10
1	145.2	1	1950	37.1212	17	2	1	9	12	70	27	14	21	0	8	56	42	9
1	155.4	1	1947	22.5952	14	7	10	23	40	56	26	8	22	9	10	47	45	7
1	102	0	1941	27.9696	16	8	6	31	45	47	29	15	31	11	8	60	47	11
1	126.1	0	1943	32.9844	14	4	8	18	30	45	28	15	31	0	8	53	46	12
1	105.7	1	1938	28.6728	18	0	2	38	40	59	28	14	27	12	8	50	41	10
1	177.1	0	1957	31.0204	11	11	9	12	32	74	28	14	30	12	12	56	40	11
1	98.4	1	1939	33.2119	13	0	3	17	20	51	28	15	20	12	9	49	42	6
1	279.6	1	1951	25.1824	15	4	2	16	22	64	28	9	28	11	11	40	43	9
1	256.1	0	1953	21.4536	13	4	6	26	36	67	26	8	23	10	12	58	42	4
1	142.6	1	1943	22.2438	18	0	2	12	14	45	30	14	31	11	9	61	41	12
1	118.4	1	1955	28.2368	12	3	12	9	24	55	26	14	23	9	11	62	45	8
1	126.5	1	1948	30.8758	16	5	2	16	23	62	28	9	25	10	17	47	55	9
1	146.4	0	1954	24.423	16	8	8	11	27	50	29	14	31	12	11	83	46	10
1	138.7	0	1952	24.1176	19	6	4	17	27	47	29	15	32	12	9	52	35	12
1	102.9	0	1943	21.4309	18	2	2	6	10	65	27	11	25	9	9	53	38	8
1	197.1	0	1952	25.3444	15	4	5	14	23	56	29	12	27	12	12	46	37	10
1	143.4	1	1959	24.7051	16	2	5	11	18	69	29	15	30	12	12	41	49	10
1	163.3	0	1948	18.7432	18	5	8	29	42	67	26	10	29	12	11	64	29	10
1	167.1	0	1950	19.3517	12	2	2	13	17	49	28	14	26	12	13	40	48	10
1	160.4	1	1950	23.1481	16	6	10	23	39	65	29	13	20	12	7	46	42	9
1	227.4	0	1968	20.6499	14	4	7	19	30	60	27	11	25	9	11	41	42	8
1	109.8	1	1943	26.3856	16	7	6	20	33	78	27	8	16	5	9	32	32	5
1	121.9	1	1970	24.4537	14	1	3	11	15	78	28	15	33	10	14	62	60	11
1	112.3	0	1957	23.8384	20	13	3	15	31	75	30	15	24	12	15	67	48	8
1	120.3	1	1957	30.9304	20	2	3	22	27	55	27	15	23	10	9	43	35	7
1	122.5	1	1942	25.7785	16	5	5	30	40	51	27	14	14	9	7	29	38	5
1	104.9	1	1948	30.4268	14	18	12	29	59	71	28	14	24	10	9	49	45	7
1	245.1	1	1964	25.7995	22	3	6	17	26	59	30	11	31	12	14	55	50	12
1	108.8	1	1957	28.7177	18	2	2	21	25	58	28	14	33	10	9	53	34	11
1	106.6	1	1954	26.9636	17	3	3	22	28	42	27	5	31	12	11	57	52	12
1	144.3	1	1964	23.7664	16	5	5	18	28	63	30	12	32	10	12	65	42	12
1	167.5	1	1945	29.5848	16	9	5	22	36	47	26	10	18	10	12	45	46	3
1	98.1	1	1934	27.2469	20	5	4	18	27	53	30	15	31	9	10	41	38	11
1	114.5	1	1947	32.4074	8	7	10	21	38	61	28	9	19	10	7	28	31	6
1	114.5	1	1940	33.2387	17	4	7	21	32	67	30	10	21	12	13	35	43	10
1	108.1	1	1953	32.4001	14	6	3	16	25	36	27	14	34	12	12	83	42	12
1	149.1	1	1950	36.6389	12	8	8	15	31	73	29	14	29	9	13	50	41	11
1	143.9	1	1951	24.0213	16	0	2	10	12	63	30	15	32	12	14	47	43	10
1	148.2	1	1949	29.9755	24	2	2	11	15	69	30	15	26	11	8	51	55	8
1	129.6	1	1952	28.3389	14	6	2	19	27	52	27	13	18	11	10	36	41	6
1	115.3	1	1973	23.3872	16	6	1	17	24	68	30	10	33	12	15	65	57	12
1	137.7	1	1959	27.8704	18	5	4	9	18	83	28	14	27	10	15	50	53	5
1	103.7	1	1947	34.6382	16	10	5	30	45	41	26	9	20	6	4	39	34	4
1	136.5	1	1951	28.3062	19	14	11	7	32	41	27	10	23	12	15	66	32	7
1	104.7	0	1947	24.7199	12	3	1	13	17	64	30	14	21	12	9	45	47	7
1	146.4	1	1976	39.8748	12	3	4	10	17	75	28	15	20	11	9	49	49	7
1	152.1	1	1969	20.7099	14	4	6	16	26	60	30	13	30	11	14	54	53	10
1	116.7	0	1951	30.4687	13	7	8	15	30	57	26	14	30	12	2	55	49	10
1	111.1	1	1951		18	9	16	31	56	78	25	12	22	7	13	56	49	9
1	184.4	1	1957	24.2612	13	6	17	17	40	71	26	15	26	12	11	25	19	11
1	103.8	1	1927	21.4682	12	3	6	22	31	59	21	14	15	9	9	36	21	3
1	252	1	1942	32.845	16	19	19	40	78	46	24	12	21	9	9	37	38	6
1	141.8	1	1955	35.3395	14	4	5	17	26	52	22	15	9	8	6	32	31	4
1	112.9	1	1948	24.0377	20	0	3	38	41	51	25	15	23	11	9	45	27	8
1	317.3	1	1941	22.8064	18	7	8	27	42	61	25	7	21	10	10	38	32	9
1	113.8	1	1945	25.5271	16	9	14	20	43	54	24	12	22	9	15	38	37	7
1	218.8	1	1937	29.2162	16	9	8	19	36	55	22	14	22	9	13	41	40	4
1	148.2	0	1945	25.255	14	4	2	11	17	52	25	15	26	10	12	41	33	7
1	158.3	1	1942	29.6084	14	3	17	45	65	49	23	15	23	9	8	37	33	5
1	121.3	0	1950	23.3706	12	2	1	26	29	60	25	14	26	9	11	42	39	7
1	190.9	1	1948	27.7575	11	1	5	12	18	54	25	15	21	8	8	50	41	7
1	103.3	1	1947	31.7418	13	6	6	18	30	44	23	15	17	9	8	40	35	7
1	142.6	1	1946	29.5988	16	1	1	21	23	69	21	13	18	8	5	25	36	5
1	164	1	1952		16	4	1	16	21	72	25	14	22	11	11	47	49	5
1	146.5	1	1931	26.6749	17	9	11	29	49	41	24	14	21	10	12	43	37	7
1	186.5	1	1954	20.8006	14	5	1	18	24	75	26	11	28	11	11	41	44	9
1	120.7	1	1943	24.6648	18	6	6	13	25	66	24	12	25	11	9	31	39	6
1	133.2	1	1936	23.2216	17	12	4	25	41	59	25	15	27	12	9	42	33	9
1	143	1	1941	29.8295	12	9	7	10	26	37	21	13	18	10	3	25	20	4
1	98.4	1	1940	29.5369	16	1	2	16	19	52	25	15	20	9	8	48	48	7
1	114.5	1	1939	31.9508	18	8	16	33	57	74	25	10	16	11	11	57	24	6
1	148	1	1953	32.8486	19	0	1	19	20	71	25	11	26	11	13	64	38	11
1	113	0	1949	20.6782	18	0	2	13	15	53	22	15	27	10	11	53	39	7
1	148.3	1	1941	24.093	19	1	5	18	24	65	25	12	25	12	11	48	46	6
1	113.8	1	1951	36.8685	14	7	1	27	35	48	25	15	16	8	9	44	20	8
1	286.5	0	1952	31.4626	16	4	4	34	42	67	25	13	18	10	12	47	45	8
1	228	0	1942	25.6874	16	6	1	30	37	72	24	13	32	12	13	52	49	12
1	119.3	1	1943	29.4753	16	10	5	25	40	60	23	15	24	8	11	37	26	7
1	183.5	1	1949	23.6713	12	2	4	6	12	66	20	15	14	10	9	44	31	4
1	187.1	1	1946	35.2673	14	12	12	19	43	63	24	13	13	10	15	38	32	7
1	177.1	1	1958	30.3398	14	8	5	23	36	48	25	14	24	9	9	55	41	7
1	127.7	0	1946	18.7069	12	7	6	29	42	81	23	13	29	12	8	46	47	11
1	164.6	1	1975	34.7494	15	8	1	12	21	54	25	12	26	11	12	56	44	8
1	178.9	1	1946	28.5927	14	1	5	10	16	50	21	14	23	6	8	48	40	10
1	142.8	0	1954	27.7177	16	12	3	26	41	40	25	15	29	11	12	47	37	11
1	223.4	1	1931	30.328	19	8	12	28	48	37	27	15	21	9	12	48	24	6
1	135	1	1939	23.4818	16	4	14	41	59	77	27	7	24	8	10	38	33	8
1	132.1	1	1940	23.3489	18	9	11	34	54	54	25	14	27	10	8	36	37	8
0	89.5	0	1956	28.08						55	30	8	27	10	11	58	48
0	75.6	0	1938	19.8642	20			0		62	27	15	26	12	8	58	41	10
0	93.9	0	1942	25.5132	16			0		60	28	14	29	10	12	71	51	9
0	96.1	0	1943	25.8863	13			0		67	28	12	18	8	10	38	38	4
0	90.9	1	1940	25.4603	12			0		57	29	8	24	8	14	49	43	7
0	56.1	1	1941	22.8374	13			0		71	29	13	26	10	13	37	39	8
0	73.4	1	1950	24.1633	16			0		52	29	15	21	10	9	39	45	8
0	81.8	0	1957	22.6562	12			0		58	29	11	31	11	10	65	70	11
0	57.7	1	1946	31.1419	20			0		73	28	10	23	-1	11	46	39	8
0	69	1	1947	22.485	16			0		42	27	14	21	11	16	56	44	7
0	68.7	1	1942	32.9726	18			0		72	27	15	21	9	13	41	36	7
0	78.6	1	1957	35.1459	13			0		78	27	15	15	10	10	32	39	3
0	90.1	0	1957	21.1927	16			0		67	30	14	28	11	15	68	52	11
0	90.7	1	1937	29.5619	24			0		75	29	5	24	8	8	40	49	8
0	92.7	0	1959	20.0288	18			0		32	28	15	32	12	13	66	40	11
0	87.8	1	1947	25.5937	22			0		48	27	15	28	11	13	54	41	10
0	85.3	0	1947	23.7109	18			0		66	29	15	31	12	14	73	59	11
0	57.3	1	1950	37.0271	14			0		72	28	10	23	9	7	29	29	9
0	77.4	1	1934	30.2469	12			0		64	29	14	28	12	8	49	49	9
0	68.2	1	1958	22.7904	17			0		65	27	8	28	11	9	41	53	11
0	80.2	0	1946	31.6048	14			0		72	27	13	27	0	8	42	46	10
0	61.6	0	1948	42.287	16			0		53	27	12	27	11	10	51	42	11
0	59.3	1	1930	27.4984	14			0		50	30	15	23	9	10	40	33	10
0	78.5	0	1958	39.6365	16			0		61	30	15	34	12	14	61	45	12
0	82.7	1	1951	21.7143	12			0		49	29	14	33	11	11	66	55	12
0	92.9	1	1942	27.5218	17			0		51	30	15	30	12	11	52	48	11
0	82.8	0	1951	19.9082	12			0		65	28	13	21	10	12	43	43	7
0	96.7	1	1964	20.7326	9			0		58	30	14	31	11	13	80	58	11
0	72.4	0	1945	18.2563	16			0		34	28	12	31	12	10	56	44	12
0	94.7	0	1951	21.7593	14			0		57	29	14	24	10	11	33	54	9
0	70.2	1	1946	31.5741	18			0		72	28	9	23	7	11	61	46	10
0	83.2	0	1961	18.75	12			0		46	30	14	26	12	8	53	69	10
0	59.5	0	1932	23.9715	15			0		56	27	12	22	8	9	57	27	9
0	70.8	1	1937	24.5581	22			0		80	27	13	23	10	9	66	49	11
0	61.3	0	1955	28.9341	14			0		51	27	14	28	10	13	53	36	8
0	69.2	1	1932	26.3432	22			0		57	27	13	29	12	10	46	28	11
0	65.8	0	1929	26.6579	14			0		54	28	14	27	11	8	55	34	12
0	95.6	0	1979	28.3196	15			0		56	28	12	23	11	13	51	51	10
0	81.9	0	1954	26.5182	14			0		71	27	12	29	10	15	41	50	12
1	97.2	1	1955	22.4	12	1	3		9		29
1	97.6	0	1939	20.7008	10	8	9	20	37	57	29	15	24	7	9	48	23	8
1	74.3	1	1960	21.0728	17	2	7	26	35	65	30	2	21	11	16	43	50	10
1	33.8	1	1943	28.075	11	6	7	29	42	68	26	14	22	8	12	31	26	9
1	97.2	0	1931	21.6794	15	4	6	12	22	68	27	14	27	12	12	60	48	10
1	77	1	1934	23.8955	16	10	3	16	29	67	28	13	23	11	6	35	45	8
1	95.6	1	1947	27.0181	18	8	9	27	44	69	26	15	25	7	11	43	28	8
1	94.5	0	1944	28.5061	14	14	9	30	53	46	28	13	27	12	11	46	45	4
1	90.1	1	1932	24.363	19	11	9	22	42	46	27	15	21	-1	8	30	27	9
1	75.9	1	1949	27.7778	18	0	4	21	25	63	28	13	28	11	10	43	37	12
1	79.1	1	1942	24.1358	17	0	6	31	37	69	28	14	20	9	7	45	42	8
1	88.4	0	1962	23.5935	18	11	6	26	43	59	29	12	28	9	11	75	51	8
1	78	0	1963	29.1644	12	22	19	29	70	62	29	13	21	3	13	36	38	5
1	72.9	0	1948	42.0702	16	3	3	29	35	65	27	11	31	12	10	43	53	11
1	62.1	0	1941	25.8645	8	9	11	31	51	64	27	14	18	9	7	37	22	5
1	46.7	0	1941	20.8933	18	2	1	33	36	62	27	12	30	12	13	68	44	12
1	79.1	0	1957	25.0995	12	7	3	25	35	81	29	11	27	9	14	62	47	8
1	83.1	0	1950	24.3865	5	4	3	19	26	77	27	13	18	9	5	48	15	7
1	96	0	1957	19.9481	14	4	9	24	37	70	26	15	30	12	12	50	50	10
1	97.1	1	1949	20.0104	17	7	10	60	77	69	28	13	24	11	9	60	37	8
1	88.3	1	1942	21.7776	16	7	5	24	36	68	28	7	22	10	8	36	37	7
1	62.2	0	1937	25.2363	12	3	3	11	17	53	29	13	26	12	6	43	35	10
1	71.9	0	1942	24.4136	22	9	7	25	41	74	30	8	29	11	10	49	37	11
1	68.8	0	1955	22.8104	20	2	1	17	20	70	28	10	24	11	11	53	49	7
1	96.8	1	1949	31.5267	21			42		67	27	14	20	9	12	37	45	4
1	67.3	1	1945	30.1194	17	0	2	18	20	56	29	14	22	11	9	60	30	6
1	77.6	0	1967	30.3737	20	8	21	34	63	74	30	9	31	11	13	54	35	12
1	96	1	1959		18	3	8	27	38	65	26	15	31	12	11	53	45	11
1	74.2	0	1957	24.8948	20	9	8	19	36	70	29	13	31	12	9	48	57	10
1	90	1	1950	28.5467	19	2	1	12	15	57	28	15	31	10	11	51	46	11
1	82.5	0	1947	24.7256	12	22	24	18	64	67	30	15	25	10	10	32	32	7
1	79.6	0	1962	28.7553	19	21	3	17	41	50	30	15	21	12	12	50	48	10
1	90.5	0	1929	22.9936	16	1	8	9	18	61	28	15	25	10	11	57	32	9
1	49.5	1	1954	25.5036	13	7	3	20	30	76	24	15	25	9	13	43	36	3
1	84.4	1	1946	28.6728	17	9	3	11	23	60	25	12	17	7	7	27	21	5
1	83.7	0	1945	18.881	14	6	7	31	44	59	25	12	19	12	9	38	36	6
1	66.6	1	1940	25.7572	16	3	1	20	24	61	23	15	13	9	8	29	32	5
1	46.7	1	1955	28.6264	14	8	15	21	44	64	23	14	31	10	9	41	42	9
1	97.1	0	1945	28.306	8	7	5	17	29	71	25	12	18	8	5	66	45	6
1	90.8	1	1941	23.2692	15	6	5	20	31	76	19	13	17	7	7	36	41	3
1	78.2	0	1944	24.2701	14	3	3	37	43	54	25	14	22	9	7	63	45	9
1	84.8	1	1937	25.9259	18	9	8	40	57	61	24	12	23	11	9	42	23	6
1	90	0	1937	19.6629	14	7	9	26	42	59	25	15	22	9	11	55	46	4
1	88.5	0	1956	29.1631	18	4	1	8	13	58	24	14	32	12	8	64	35	11
1	78.5	0	1935	23.3355	18	3	2	16	21	34	25	14	24	11	9	42	35	8
1	63.1	0	1938	30.4276	20	5	5	21	31	71	29	10	27	1	10	41	39	8
1	92.2	0	1943	25.0762	10	2	4	8	14	55	30	14	23	11	11	53	41	8
1	77.4	1	1943	22.2753	16	4	9	16	29	60	28	14	26	12	9	53	27	10
1	94.5	1	1964	27.4286	15	0	4	8	12	58	29	14	23	9	12	34	53	9
1	87.3	0	1950	19.2222	16	8	6	7	21	62	29	15	28	10	10	64	44	10
1	85	1	1941	31.1083	17	1	7	17	25	70	27	10	20	11	8	41	33	6
1	80.4	0	1937	21.6049	20	3	2	26	31	69	27	14	14	9	11	35	29	6
1	92.1	1	1941	26.2346	11	3	6	28	37	68	26	15	11	7	4	29	31	2
1	52.3	0	1955	19.3337	14	4	7	29	40	71	30	15	32	12	11	56	33	12
1	77.2	1	1944	24.2612	18	4	1	16	21	50	28	10	16	9	9	67	41	6
1	77	1	1942	30.1714	16	7	4	23	34	62	26	9	27	10	12	41	43	9
1	92.3	0	1978	23.2031	14	9	5	9	23	66	28	14	31	12	10	64	55	11
1	91.4	1	1969	24.1358	18	1	2	9	12	69	29	14	25	11	13	45	46	8
1	48.7	1	1940	30.2469	16	5	6	23	34	61	28	13	20	8	13	39	33	5
1	85.2	0	1938	31.7187	15	6	8	11	25	42	28	10	28	12	9	41	36	10
1	88.7	1	1936	21.8158	18	14	12	16	42	68	26	10	24	10	11	51	44	10
1	90.4	1	1972	33.3013	15	4	1	14	19	56	29	14	27	11	17	60	60	10
1	48.8	1	1954	25.3086	10	1	2	11	14	69	28	13	29	9	20	40	37	9
1	92.1	1	1966	23.0822	16	6	14	25	45	33	30	13	24	12	9	62	35	11
1	90.7	0	1952	18.292	16	3	7	17	27	61	29	14	26	11	8	47	48	9
1	78.7	0	1937	18.2469	20	13	6	14	33	77	30	12	21	12	7	45	29	10
1	69.5	1	1974	28.3782	12	2	5	15	22	70	30	11	30	12	15	40	49	11
1	92.4	0	1944	23.5078	16	9	14	28	51	85	28	10	31	12	11	54	46	10
1	87	0	1942	28.075	11	0	4	12	16	49	26	10	30	7	12	38	38	8
1	78.6	0	1947	31.6534	20			29		69	26	10	20	8	11	47	48	6
1	95.9	0	1956	35.6405	18	6	5	28	39	57	28	15	32	11	14	39	49	12
1	92.9	1	1945	26.5565	21	10	8	19	37	59	27	14	26	12	8	43	47	9
1	92.4	0	1934	18.1791	11	6	10	24	40	70	29	14	20	8	10	38	27	7
1	96.7	1	1935	24.1068	14	8	1	14	23	65	26	13	27	8	12	60	39	7
1	92.4	0	1952	19.5717	17	3	2	25	30	54	28	10	22	9	12	62	61	8
1	95.7	0	1939	28.5354	14	5	2	28	35	62	27	15	30	11	16	58	31	11
1	88.2	1	1956	25.4938	16	5	7	23	35	62	28	15	21	10	10	45	51	7
1	88	1	1949	29.3828	12	1	2	11	14	67	28	15	24	10	10	35	37	9
1	49.1	1	1953	27.3988	18	3	7	14	24	52	30	15	31	12	17	48	43	12
1	44.8	1	1946	36.8278	14	5	5	25	35	69	27	13	22	11	4	47	29	0
1	91.3	1	1964	28.7654	20	9	10	16	35	70	27	13	27	10	13	47	51	8
1	95.8	0	1944	21.769	16	11	3	16	30	58	27	12	28	9	6	49	44	7
1	84.1	0	1956	25.8645	13	0	0	21	21	65	30	13	25	10	14	42	44	11
1	68.2	1	1950	27.9636	14	4	1	17	22	63	29	12	23	9	10	56	48	10
1	54.5	0	1947	39.0625	10	12	5	19	36	79	28	10	19	7	8	42	37	5
1	88.6	0	1959	22.5306	12	1	3	15	19	64	26	14	25	8	11	57	41	8
1	73.9	0	1960	33.7982	16	4	3	18	25	57	29	15	25	11	13	63	45	9
1	68.8	0	1958	34.1551	13	9	10	19	38	68	26	7	25	10	9	49	39	11
1	97.4	1	1958	30.8979	16	2	4	6	12	70	30	12	25	10	13	58	39	7
1	97.8	1	1941	29.7576	14	6	2	21	29	58	29	15	30	10	9	36	25	6
1	94.8	1	1940	25.4028	5	3	6	11	20	71	23	12	15	5	5	33	15	4
1	72.6	0	1950	38.3104	12	8	6	18	32	69	23	15	27	10	14	48	55	9
1	74.7	1	1956	29.0659	9	3	3	20	26	53	21	13	23	9	7	38	33	8
1	71.1	1	1944	27.9248	15	0	1	6	7	52	24	15	27	10	12	47	35	6
1	78	1	1932	33.9309	12	7	5	30	42	63	22	13	15	5	6	37	32	0
1	61.5	1	1950	22.2033	18	9	6	39	54	74	22	14	26	9	9	57	33	10
1	95.1	1	1944	26.1892	14	7	4	22	33	57	25	11	24	10	8	34	32	8
1	72.5	0	1951	30.914	16	7	4	19	30	52	23	15	21	8	8	42	37	5
1	91.8	0	1953	30.9863	13	8	6	9	23	65	25	15	23	10	8	46	53	8
1	47.5	1	1942	27.5482	16	3	4	7	14	64	25	15	13	9	12	32	37	0
1	96.1	0	1936	19.8645	18	4	2	25	31	63	24	4	15	4	8	27	30	3
1	67.7	1	1928	25.3666	19	14	9	22	45	78	25	15	16	7	7	33	25	5
1	81.6	1	1950	75	15	7	8	13	28	71	22	14	29	-1	14	41	35	10
1	85.8	1	1941	33.7523	10	4	4	55	63	70	23	8	18	7	4	20	7	5
1	78.3	1	1943	28.1411	18	8	6	26	40	76	25	15	23	11	9	44	41	6
1	87	1	1948	29.5619	18	8	4	17	29	58	25	11	27	9	13	62	38	11
1	86.7	1	1944	32.5779	16	3	4	19	26	69	30	13	19	12	10	36	38	10
1	90.7	0	1941	28.0445	16	11	5	39	55	49	30	13	29	10	8	48	58	10
1	81.6	1	1933	22.0968	14	1	2	19	22	65	30	14	24	12	8	48	37	10
1	71.1	1	1940	24.8282	17	4	8	15	27	52	26	14	29	9	13	41	30	11
